# Supplementary material for: A pilot study of a joint outdoor exercise program for dog owners and dogs
Source: Sci Rep. 2024 Jun 21;14:14321. doi: 10.1038/s41598-024-65033-0 (PMC11192721; doi:10.1038/s41598-024-65033-0)
Supplement: Supplementary file 1 — Supplementary Information 1. [file 41598_2024_65033_MOESM1_ESM.xlsx]

## Sheet:  Dog clinical data and distance
Participant code	Time point for measurement	Distance group (km)	BCS (scale 1-9)
1	Before	2 km	6
1	After	2 km	5
2	Before	5-10 km	5
2	After	5-10 km	5
3	Before	5-10 km	4
3	After	5-10 km	4
5	Before	2 km	3
5	After	2 km	4
7	Before	2 km	5
7	After	2 km	4
9	Before	2 km	5
9	After	2 km	5
10	Before	5-10 km	4
10	After	5-10 km	4
12	Before	5-10 km	5
12	After	5-10 km	4
14	Before	2 km	6
14	After	2 km	5
15	Before	2 km	5
15	After	2 km	5
16	Before	5-10 km	5
16	After	5-10 km	5
18	Before	5-10 km	5
18	After	5-10 km	5
19	Before	5-10 km	6
19	After	5-10 km	6
20	Before	5-10 km	7
20	After	5-10 km	6
22	Before	5-10 km	4
22	After	5-10 km	4
23	Before	5-10 km	4
23	After	5-10 km	4
24	Before	5-10 km	5
24	After	5-10 km	5
25	Before	5-10 km	5
25	After	5-10 km	4
26	Before	5-10 km	6
26	After	5-10 km	5
27	Before	5-10 km	5
27	After	5-10 km	5
28	Before	2 km	6
28	After	2 km	5
30	Before	2 km	6
30	After	2 km	5

## Sheet: Dog owner clinical data
Distance group (km)
Body weight (kg)
Body lenght (m)
BMI
Waist circumference (cm)
Hip circumference (cm)
Waist-hip ratio
Systolic blood pressure
Diastolic blood pressure

## Sheet: Baseline dog questionnaire
Uppgifter om dig och hunden du deltar med : Har hunden någon sjukdom som kräver uppföljning inom veterinärvården?	Uppgifter om dig och hunden du deltar med : Tar hunden kontinuerligt receptbelagda läkemedel?	Uppgifter om dig och hunden du deltar med : Vilken är anledningen till medicineringen med receptbelagda läkemedel?	Uppgifter om dig och hunden du deltar med : Foderfrekvens	Uppgifter om dig och hunden du deltar med : Fodermängd	Uppgifter om dig och hunden du deltar med : Annat, nämligen:	Uppgifter om dig och hunden du deltar med : Fyll i påståendet nedanJag upplever att hunden blir mätt	Uppgifter om dig och hunden du deltar med : Genom att använda följande 5-gradiga skala, beskriv hundens beteende de senaste veckorna gällande foderintresse och aptit : Hunden uppskattar att äta godbitar	Uppgifter om dig och hunden du deltar med : Genom att använda följande 5-gradiga skala, beskriv hundens beteende de senaste veckorna gällande foderintresse och aptit : Hunden har ett stort foderintresse	Uppgifter om dig och hunden du deltar med : Genom att använda följande 5-gradiga skala, beskriv hundens beteende de senaste veckorna gällande foderintresse och aptit : Hunden stjäl saker att äta	Uppgifter om dig och hunden du deltar med : Genom att använda följande 5-gradiga skala, beskriv hundens beteende de senaste veckorna gällande foderintresse och aptit : Hunden tigger godis eller mat	Träning och lydighet : När hunden är lös kommer den direkt när jag kallar på den	Träning och lydighet : Hunden verkar uppmärksamma/lyssna noga på allt du säger eller gör	Träning och lydighet : Hunden är snabb på att lära sig nya konster eller uppgifter	Träning och lydighet : Hunden reagerar enkelt på tillrättavisning	Träning och lydighet : Hunden lyder kommandon omedelbart (till exempel sitt, hit, ligg)	Rädsla och ängslighet : Vid höga eller plötsliga ljud (ex. dammsugare, bil som baktänder, tryckluftsborr, föremål som tappas) visar hunden (olika grader av ängslighet/rädsla)	Rädsla och ängslighet : I kraftig trafik visar hunden (olika grader av ängslighet/rädsla)	Rädsla och ängslighet : Som reaktion på udda eller okända föremål på eller nära trottoaren (ex. skräp, plastpåsar eller flaggor/vimplar som slår i vinden) visar hunden (olika grader av ängslighet/rädsla)	Rädsla och ängslighet : Då hunden utsätts för en okänd situation för första gången (ex. första bilfärden, första gången i en hiss, första gången hos veterinären etc.) visar den (olika grader av ängslighet/rädsla)	Rädsla och ängslighet : Då hunden hamnar i en situation då den tidigare visat tecken på rädsla visar den (olika grader av ängslighet/rädsla)	Rädsla och ängslighet : Som reaktion på vinden eller mot saker som blåser omkring visar hunden (olika grader av ängslighet/rädsla)	Rädsla och ängslighet : Då klorna klipps av en familjemedlem visar hunden (olika grader av ängslighet/rädsla)	Rädsla och ängslighet : Då hunden vårdas eller badas av en familjemedlem visar den (olika grader av ängslighet/rädsla)	Rädsla och ängslighet : Då någon familjemedlem kliver över hunden visar den (olika grader av ängslighet/rädsla)	Rädsla och ängslighet : Då någon familjemedlem torkar hundens tassar visar den (olika grader av ängslighet/rädsla)	Rädsla och ängslighet : Då en okänd hund skäller, morrar eller gör utfall visar hunden (olika grader av ängslighet/rädsla)	Rädsla och ängslighet : Då hunden blir överraskad av en främmande person (exempelvis då någon plötsligt kommer springandes mot hunden) visar den (olika grader av ängslighet/rädsla)	Rädsla och ängslighet : Då hunden överraskas av en främmande hund (exempelvis då en annan hund dyker upp runt ett gathörn) visar den (olika grader av ängslighet/rädsla)	Rädsla och ängslighet : Då hunden överraskas av något i omgivningen (exempelvis en kastrull som tappas) visar den (olika grader av ängslighet/rädsla)	Rädsla och ängslighet : Då hunden går på ostadiga underlag (exempelvis gungande flytbrygga) visar den (olika grader av ängslighet/rädsla)	Rädsla och ängslighet : Då hunden befinner sig i mörker visar den (olika grader av ängslighet/rädsla)	Rädsla och ängslighet : Då en person närmar sig som ser ut eller rör sig på ett avvikande sätt visar hunden (olika grader av ängslighet/rädsla)	Rädsla och ängslighet : Då hunden ska gå i trappor visar den (olika grader av ängslighet/rädsla)	Nyfikenhet : Hunden är generellt väldigt nyfiken	Nyfikenhet : Hunden kommer snabbt över sin oro eller rädsla	Nyfikenhet : Då något annorlunda inträffar brukar hunden undersöka vad det var som hände	Nyfikenhet : Då hunden blir rädd brukar den snabbt utforska det den blev rädd för	Nyfikenhet : Hunden är oftast nyfiken och framåt vid obekanta situationer	Tendens att bli upphetsad eller uppjagad : Då du eller annan familjemedlem kommer hem efter att ha varit borta en kort stund visar hunden (olika grader av upphetsning)	Tendens att bli upphetsad eller uppjagad : Då hunden leker med dig eller annan familjemedlem visar den (olika grader av upphetsning)	Tendens att bli upphetsad eller uppjagad : Då dörrklockan ringer visar hunden (olika grader av upphetsning)	Tendens att bli upphetsad eller uppjagad : Då det är dags för en promenad visar hunden (olika grader av upphetsning)	Tendens att bli upphetsad eller uppjagad : Då ni får besök hemma visar hunden (olika grader av upphetsning)	Tendens att bli upphetsad eller uppjagad : Då den ser andra hundar på avstånd visar hunden (olika grader av upphetsning)	Tillgivenhet och kontaktsökande : Hunden är starkt fäst vid en speciell familjemedlem	Tillgivenhet och kontaktsökande : Hunden brukar följa dig (eller andra familjemedlemmar) när du rör dig hemma, från rum till rum	Tillgivenhet och kontaktsökande : Hunden brukar sitta nära eller i fysisk kontakt med dig (eller andra) när du sitter ner	Tillgivenhet och kontaktsökande : Hunden brukar, då du (eller andra) sitter ner, puffa till med nosen eller slå till med tassen för att få uppmärksamhet	Tillgivenhet och kontaktsökande : Hunden blir upprörd (gnäller, hoppar upp mot, försöker komma mellan) då du (eller andra) visar ömhet mot någon annan person
3	3	3	1	1		1	5	4	2	3	4	4	4	4	4	1	1	3	2	2	1	1	1	1	1	2	1	1	2	1	1	1	1	4	4	5	4	4	3	4	1	2	1	2	5	4	3	3	1
1	1	1	1	4	Anpassas efter hur hull och motion	1	5	4	1	2	3	3	4	4	4	2	1	1	1	1	1	1	1	1	1	2	4	2	1	1	1	3	1	4	4	5	4	4	4	4	5	4	5	3	5	4	4	4	4
1	1	1	1	1		2	5	2	2	1	4	4	4	4	4	1	1	1	2	2	1	1	1	1	1	1	1	1	1	1	1	2	1	3	5	4	4	3	4	4	4	1	1	1	3	2	3	3	1
1	1	1	1	3		2	5	5	4	4	3	4	5	5	4	1	1	1	1	1	1	3	2	1	1	1	1	1	1	1	1	1	1	5	5	5	5	5	4	4	4	4	4	4	4	4	4	5	2
1	1	1	1	4	Enligt uppskattning från oss vad som är lagom efter att provat enligt fodertabell. I samspråk med uppfödare och tränare på valpkurs.	1	3	5	1	1	4	4	4	4	4	2	3	1	2	2	1	1	1	1	1	1	1	1	2	2	1	1	1	4	4	3	4	5	4	5	4	3	5	4	3	5	4	4	3
1	1	1	1	2		1	5	5	2	4	4	5	4	5	4	1	2	2	2	2	1	1	1	1	1	2	1	1	2	1	1	2	1	3	5	4	4	4	3	3	4	5	5	1	3	4	3	3	1
1	1	1	1	3		1	5	4	5	2	2	3	3	4	3	2	2	1	2	4	1	1	3	1	1	4	4	3	2	2	1	3	1	4	5	5	4	4	4	4	5	2	2	2	3	1	3	3	4
1	1	1	1	1		1	5	5	1	5	5	5	5	5	5	2	1	1	1	2	1	1	1	1	1	1	1	1	1	2	1	2	1	4	5	5	5	5	4	4	4	1	4	1	5	2	3	2	1
1	1	1	1	3		1	5	4	4	3	4	4	5	4	4	2	1	2	2	2	1	1	1	1	1	1	1	1	2	1	1	1	2	5	5	5	5	5	5	4	5	4	5	3	4	4	2	3	2
1	1	1	3	4	Får den mängd han blir mätt av och orkar äta.	1	3	2	1	3	3	4	4	3	3	1	1	1	2	1	1	1	2	1	1	1	2	2	2	1	1	2	1	5	4	5	4	5	2	3	4	3	4	3	4	4	4	3	5
1	1	1	1	1		3	5	3	3	3	3	3	2	1	3	4	3	2	2	3	4	4	3	1	2	5	4	5	3	1	1	3	1	5	3	3	1	2	2	3	5	3	5	3	2	2	2	3	1
1	1	1	1	1		3	5	5	2	3	1	3	4	5	4	1	1	1	1	2	2	1	2	1	1	1	2	1	2	1	1	1	1	4	5	4	3	2	3	4	1	3	4	1	5	2	4	2	1
1	1	1	1	1		1	5	3	2	2	4	4	3	4	3	1	1	1	1	2	1	1	2	1	1	4	3	4	1	2	1	1	1	4	3	4	4	4	3	3	5	5	5	5	4	2	2	2	1
1	1	1	1	1		1	5	5	1	1	5	4	2	5	4	1	1	1	2	2	1	3	2	1	1	2	1	2	2	2	1	2	1	4	4	4	4	4	4	4	5	4	4	3	1	4	4	3	1
3	1	1	1	1		1	5	4	2	4	2	3	4	3	4	1	1	1	1	1	1	1	1	1	1	1	1	1	1	1	1	2	1	4	5	5	4	5	5	4	5	3	4	5	5	4	3	3	2
1	1	1	1	2		1	5	4	4	3	4	4	4	4	4	2	2	2	1	1	1	1	1	1	1	1	3	2	4	4	1	1	1	4	5	5	5	4	4	5	5	2	5	1	4	4	4	4	4
1	1	1	1	4	Normalt enligt fodertabell på förpackningen, men under period av jobb/extra ansträngning ges extra tillskott	1	5	5	1	4	5	4	4	4	4	1	1	1	1	1	1	1	1	1	1	2	1	2	1	1	1	2	1	5	5	5	5	5	4	4	4	5	5	3	5	4	3	4	1
1	1	1	1	1		1	4	3	2	2	4	5	5	4	4	1	1	1	1	1	1	1	1	1	1	1	1	1	2	1	1	1	1	5	5	3	4	5	5	5	5	5	5	4	5	5	5	5	3
1	1	1	1	4	10% mindre än fodertabell	1	5	5	3	4	2	2	3	5	3	3	2	2	2	1	1	3	2	1	1	1	1	1	2	3	1	1	1	5	4	3	4	4	5	4	5	4	4	3	4	4	4	5	3
1	1	1	1	4	känner på han och utfodrar därefter	3	5	5	1	3	4	5	5	5	5	3	1	1	1	2	1	1	1	1	1	2	2	2	2	1	1	1	1	4	3	3	3	4	4	5	4	4	4	2	5	3	3	5	2
3	3	3	2	4	Hunden utfodras enligt fodertabell men blir ibland bortskämd med annat utöver detta.	1	5	1	1	4	2	4	5	3	4	2	1	2	3	2	1	1	1	1	1	1	1	1	2	1	1	1	1	4	4	4	4	4	4	4	4	1	1	2	3	2	3	1	1
1	1	1	1	1		1	5	3	1	2	5	5	5	4	4	1	1	1	1	2	1	3	1	1	2	2	3	2	2	1	1	3	1	4	5	4	4	3	4	3	4	4	2	1	3	3	3	3	1
[truncated: 40 more columns]

## Sheet: Follow-up dog questionnaire
Uppgifter om dig och hunden du deltar med : Har hunden någon sjukdom som kräver uppföljning inom veterinärvården?	Uppgifter om dig och hunden du deltar med : Tar hunden kontinuerligt receptbelagda läkemedel?	Uppgifter om dig och hunden du deltar med : Vilken är anledningen till medicineringen med receptbelagda läkemedel?	Uppgifter om dig och hunden du deltar med : Foderfrekvens	Uppgifter om dig och hunden du deltar med : Fodermängd	Uppgifter om dig och hunden du deltar med : Annat, nämligen:	Uppgifter om dig och hunden du deltar med : Fyll i påståendet nedanJag upplever att hunden blir mätt	Uppgifter om dig och hunden du deltar med : Genom att använda följande 5-gradiga skala, beskriv hundens beteende de senaste veckorna gällande foderintresse och aptit : Hunden uppskattar att äta godbitar	Uppgifter om dig och hunden du deltar med : Genom att använda följande 5-gradiga skala, beskriv hundens beteende de senaste veckorna gällande foderintresse och aptit : Hunden har ett stort foderintresse	Uppgifter om dig och hunden du deltar med : Genom att använda följande 5-gradiga skala, beskriv hundens beteende de senaste veckorna gällande foderintresse och aptit : Hunden stjäl saker att äta	Uppgifter om dig och hunden du deltar med : Genom att använda följande 5-gradiga skala, beskriv hundens beteende de senaste veckorna gällande foderintresse och aptit : Hunden tigger godis eller mat	Uppgifter om dig och hunden du deltar med : Jag upplever att min hund har en större matlust nu än innan motionsinterventionen	Träning och lydighet : När hunden är lös kommer den direkt när jag kallar på den	Träning och lydighet : Hunden verkar uppmärksamma/lyssna noga på allt du säger eller gör	Träning och lydighet : Hunden är snabb på att lära sig nya konster eller uppgifter	Träning och lydighet : Hunden reagerar enkelt på tillrättavisning	Träning och lydighet : Hunden lyder kommandon omedelbart (till exempel sitt, hit, ligg)	Träning och lydighet : Jag upplever att min hund har en högre träningsbarhet och lydighet nu än innan träningsprogrammet	Rädsla och ängslighet : Vid höga eller plötsliga ljud (ex. dammsugare, bil som baktänder, tryckluftsborr, föremål som tappas) visar hunden (olika grader av ängslighet/rädsla)	Rädsla och ängslighet : I kraftig trafik visar hunden (olika grader av ängslighet/rädsla)	Rädsla och ängslighet : Som reaktion på udda eller okända föremål på eller nära trottoaren (ex. skräp, plastpåsar eller flaggor/vimplar som slår i vinden) visar hunden (olika grader av ängslighet/rädsla)	Rädsla och ängslighet : Då hunden utsätts för en okänd situation för första gången (ex. första bilfärden, första gången i en hiss, första gången hos veterinären etc.) visar den (olika grader av ängslighet/rädsla)	Rädsla och ängslighet : Då hunden hamnar i en situation då den tidigare visat tecken på rädsla visar den (olika grader av ängslighet/rädsla)	Rädsla och ängslighet : Som reaktion på vinden eller mot saker som blåser omkring visar hunden (olika grader av ängslighet/rädsla)	Rädsla och ängslighet : Då klorna klipps av en familjemedlem visar hunden (olika grader av ängslighet/rädsla)	Rädsla och ängslighet : Då hunden vårdas eller badas av en familjemedlem visar den (olika grader av ängslighet/rädsla)	Rädsla och ängslighet : Då någon familjemedlem kliver över hunden visar den (olika grader av ängslighet/rädsla)	Rädsla och ängslighet : Då någon familjemedlem torkar hundens tassar visar den (olika grader av ängslighet/rädsla)	Rädsla och ängslighet : Då en okänd hund skäller, morrar eller gör utfall visar hunden (olika grader av ängslighet/rädsla)	Rädsla och ängslighet : Då hunden blir överraskad av en främmande person (exempelvis då någon plötsligt kommer springandes mot hunden) visar den (olika grader av ängslighet/rädsla)	Rädsla och ängslighet : Då hunden överraskas av en främmande hund (exempelvis då en annan hund dyker upp runt ett gathörn) visar den (olika grader av ängslighet/rädsla)	Rädsla och ängslighet : Då hunden överraskas av något i omgivningen (exempelvis en kastrull som tappas) visar den (olika grader av ängslighet/rädsla)	Rädsla och ängslighet : Då hunden går på ostadiga underlag (exempelvis gungande flytbrygga) visar den (olika grader av ängslighet/rädsla)	Rädsla och ängslighet : Då hunden befinner sig i mörker visar den (olika grader av ängslighet/rädsla)	Rädsla och ängslighet : Då en person närmar sig som ser ut eller rör sig på ett avvikande sätt visar hunden (olika grader av ängslighet/rädsla)	Rädsla och ängslighet : Då hunden ska gå i trappor visar den (olika grader av ängslighet/rädsla)	Rädsla och ängslighet : Jag upplever att min hund är mindre rädd och ängslig nu än innan träningsprogrammet	Nyfikenhet : Hunden är generellt väldigt nyfiken	Nyfikenhet : Hunden kommer snabbt över sin oro eller rädsla	Nyfikenhet : Då något annorlunda inträffar brukar hunden undersöka vad det var som hände	Nyfikenhet : Då hunden blir rädd brukar den snabbt utforska det den blev rädd för	Nyfikenhet : Hunden är oftast nyfiken och framåt vid obekanta situationer	Nyfikenhet : Jag upplever att min hund har en högre nyfikenhet nu än innan träningsprogrammet	Tendens att bli upphetsad eller uppjagad : Då du eller annan familjemedlem kommer hem efter att ha varit borta en kort stund visar hunden (olika grader av upphetsning)	Tendens att bli upphetsad eller uppjagad : Då hunden leker med dig eller annan familjemedlem visar den (olika grader av upphetsning)	Tendens att bli upphetsad eller uppjagad : Då dörrklockan ringer visar hunden (olika grader av upphetsning)	Tendens att bli upphetsad eller uppjagad : Då det är dags för en promenad visar hunden (olika grader av upphetsning)	Tendens att bli upphetsad eller uppjagad : Då ni får besök hemma visar hunden (olika grader av upphetsning)	Tendens att bli upphetsad eller uppjagad : Då den ser andra hundar på avstånd visar hunden (olika grader av upphetsning)	Tendens att bli upphetsad eller uppjagad : Jag upplever att min hund är mindre uppjagad och upphetsad generellt nu innan träningsprogrammet
3	3	3	1	1		1	5	4	1	3	4	4	4	4	5	4	4	1	1	2	1	2	1	1	1	1	1	1	1	1	1	1	1	2	1	1	4	4	5	4	5	2	4	4	1	4	1	2	1
1	1	1	1	4	Bestämmer fodermängden utefter aktuell aktivitetsnivå	1	5	4	1	2	1	3	4	4	4	4	1	3	1	1	1	2	1	1	1	1	1	2	4	3	1	1	1	3	1	1	4	4	5	4	4	1	4	4	5	4	5	3	1
1	1	1	1	4	I förhållande till mängden träningsgodis under dagen	1	5	2	3	2	1	4	4	4	4	4	4	1	1	1	1	1	1	1	1	1	1	1	1	1	1	1	1	1	1	1	4	5	4	4	4	1	4	4	3	3	1	2	1
1	1	1	1	3		3	5	5	4	4	1	3	4	4	3	4	2	1	1	1	1	1	1	2	2	1	1	1	1	1	1	1	1	1	1	1	5	5	5	5	5	1	4	4	4	4	4	4	1
1	1	1	1	4	Hunden utfodras enligt hans vikt. Kan skilja någon halv deciliter men håller normalt samma mängd under längre tid.	1	5	5	1	1	1	4	4	4	4	4	4	3	2	2	2	1	1	1	1	1	1	1	1	1	2	2	1	1	1	3	4	5	4	3	4	3	4	4	4	3	5	3	4
1	1	1	1	3		1	5	5	2	3	1	4	4	4	5	4	1	3	1	3	2	2	1	1	1	1	1	2	1	1	2	1	1	2	1	1	4	4	4	3	3	1	4	4	5	5	5	2	1
1	1	1	1	1		1	5	4	3	2	2	3	3	3	3	3	4	1	1	1	1	1	1	2	1	1	1	2	2	1	1	1	1	1	1	1	4	5	4	4	5	1	3	4	3	3	4	3	4
1	1	1	1	4	Grunden är enl. fodertabell, men jag lägger till eller drar ifrån efter behov - hur dagen sett ut helt enkelt	1	5	5	1	4	1	5	5	5	5	4	1	1	1	1	1	2	1	1	1	1	1	1	2	1	2	2	1	2	1	1	5	5	5	5	5	1	4	4	4	1	5	1	1
1	1	1	1	3		3	5	5	3	3	4	4	4	5	3	4	4	3	1	1	1	1	1	1	1	1	1	1	1	1	2	1	1	1	1	3	5	5	5	5	5	3	4	4	4	4	4	1	3
1	1	1	3	4	Den mängd jag anser han behöver för att bli mätt och nöjd samt baserat på aktivitetsnivå.	1	3	3	1	2	1	4	4	4	4	3	1	1	1	1	2	1	1	1	1	1	1	1	2	1	1	1	1	2	1	1	5	5	5	5	5	1	2	4	4	2	3	3	1
1	1	1	1	1		3	5	4	3	3	4	2	3	3	3	4	4	1	2	2	3	4	3	3	2	1	1	4	4	5	1	1	1	4	1	3	3	4	3	1	3	3	2	3	4	3	4	4	3
1	1	1	1	1		3	5	5	2	3	1	1	3	4	5	4	1	1	1	1	2	2	1	1	3	1	1	1	2	1	2	1	1	1	1	1	4	5	5	4	4	1	3	4	2	1	2	1	1
1	1	1	1	1		1	5	4	3	2	4	4	3	2	4	3	4	2	1	2	2	2	1	1	1	1	1	3	3	4	2	4	1	1	1	4	4	3	3	4	3	2	4	4	5	4	5	4	4
1	1	1	1	1		1	5	4	1	1	1	4	4	3	5	4	4	1	1	1	2	3	1	3	2	1	1	2	1	2	2	4	1	1	1	3	3	4	4	4	4	3	4	4	5	4	4	3	3
3	1	1	1	1		1	4	4	3	3	1	3	3	4	4	4	1	1	1	1	1	1	1	1	1	1	1	1	1	1	1	1	1	1	1	1	5	4	5	5	4	1	5	4	5	3	5	5	1
1	1	1	1	2		1	5	5	1	4	2	4	4	4	4	4	4	4	2	1	1	1	1	1	1	1	1	2	3	2	4	3	1	1	1	1	5	5	5	5	5	3	5	5	5	2	5	2	1
1	1	1	1	1		1	5	5	1	3	3	5	4	3	4	4	3	1	3	1	2	1	1	1	1	1	1	2	1	1	1	1	1	2	1	3	5	5	5	5	4	3	4	4	4	4	4	2	4
1	1	1	1	2		2	4	4	2	2	5	4	4	5	4	4	2	1	1	1	1	1	1	2	1	1	1	1	1	1	2	2	1	1	1	1	5	5	4	5	5	1	4	5	5	5	5	2	2
1	1	1	1	1		1	5	5	3	3	2	2	3	3	3	3	3	3	2	2	2	3	1	4	4	1	1	1	2	2	4	3	1	2	1	3	4	4	3	2	2	3	4	4	4	4	4	2	4
1	1	1	1	3		3	5	5	5	5	1	4	4	5	5	4	1	3	1	1	1	2	1	1	1	1	1	3	1	1	1	1	1	1	1	1	4	4	4	4	4	1	4	4	4	4	4	3	1
3	3	3	2	3		1	4	3	1	4	1	2	4	4	5	3	4	1	1	2	3	4	2	5	3	1	2	3	4	3	2	2	1	2	1	3	4	4	5	3	4	3	4	4	4	3	4	4	4
1	1	1	1	1		1	5	3	1	2	5	5	4	5	4	5	2	1	1	1	1	2	1	2	2	1	2	2	1	1	2	1	1	2	2	2	4	4	5	5	4	2	4	4	4	4	4	1	2
[truncated: 52 more columns]

## Sheet: Baseline dog owner question.
Stillasittande beteende: Hur mycket sitter du under ett normalt dygn om man räknar bort sömn?
Fysisk aktivitet : Hur mycket tid ägnar du en vanlig vecka åt fysisk träning som får dig att bli andfådd, till exempel löpning, motionsgymnastik eller bollsport?
Fysisk aktivitet : Hur mycket tid ägnar du en vanlig vecka åt vardagsmotion, till exempel promenader, cykling eller trädgårdsarbete? Räkna samman all tid (minst 10 minuter åt gången).
Livskvalitet (WHOQoL-BREF) : Hur värderar du din livskvalitet?
Livskvalitet (WHOQoL-BREF) : Hur nöjd är du med din hälsa?
Livskvalitet (WHOQoL-BREF) : De följande frågorna handlar om i vilken utsträckning/hur mycket du har upplevt speciella saker de senaste två veckorna. : I vilken utsträckning glädjer du dig åt livet?
Livskvalitet (WHOQoL-BREF) : De följande frågorna handlar om i vilken utsträckning/hur mycket du har upplevt speciella saker de senaste två veckorna. : I vilken utsträckning upplever du att ditt liv är meningsfullt?
Livskvalitet (WHOQoL-BREF) : De följande frågorna handlar om i vilken utsträckning/hur mycket du har upplevt speciella saker de senaste två veckorna. : Hur bra kan Du koncentrera dig?
Livskvalitet (WHOQoL-BREF) : De följande frågorna handlar om i vilken utsträckning/hur mycket du har upplevt speciella saker de senaste två veckorna. : Hur trygg känner du dig i vardagslivet?
Livskvalitet (WHOQoL-BREF) : Har Du tillräcklig energi/ork för vardagslivet?
Livskvalitet (WHOQoL-BREF) : Kan du acceptera hur din kropp ser ut?
Livskvalitet (WHOQoL-BREF) : Hur pass tillgänglig är den information som du behöver i ditt dagliga liv?
Livskvalitet (WHOQoL-BREF) : I vilken utsträckning har du möjligheter att ägna dig åt fritidsaktiviteter?
Livskvalitet (WHOQoL-BREF) : Hur bra kan du förflytta dig?

## Sheet: Follow-up dog owner question.
Stillasittande beteende: Hur mycket sitter du under ett normalt dygn om man räknar bort sömn?
Fysisk aktivitet : Hur mycket tid ägnar du en vanlig vecka åt fysisk träning som får dig att bli andfådd, till exempel löpning, motionsgymnastik eller bollsport?
Fysisk aktivitet : Hur mycket tid ägnar du en vanlig vecka åt vardagsmotion, till exempel promenader, cykling eller trädgårdsarbete? Räkna samman all tid (minst 10 minuter åt gången).
Motivation: Jag upplever att jag är mer motiverad att träna tillsammans med hunden nu än innan träningsprogrammets start
Livskvalitet (WHOQoL-BREF) : Hur värderar du din livskvalitet?
Livskvalitet (WHOQoL-BREF) : Hur nöjd är du med din hälsa?
Livskvalitet (WHOQoL-BREF) : De följande frågorna handlar om i vilken utsträckning/hur mycket du har upplevt speciella saker de senaste två veckorna. : I vilken utsträckning glädjer du dig åt livet?
Livskvalitet (WHOQoL-BREF) : De följande frågorna handlar om i vilken utsträckning/hur mycket du har upplevt speciella saker de senaste två veckorna. : I vilken utsträckning upplever du att ditt liv är meningsfullt?
Livskvalitet (WHOQoL-BREF) : De följande frågorna handlar om i vilken utsträckning/hur mycket du har upplevt speciella saker de senaste två veckorna. : Hur bra kan Du koncentrera dig?
Livskvalitet (WHOQoL-BREF) : De följande frågorna handlar om i vilken utsträckning/hur mycket du har upplevt speciella saker de senaste två veckorna. : Hur trygg känner du dig i vardagslivet?
Livskvalitet (WHOQoL-BREF) : Har Du tillräcklig energi/ork för vardagslivet?
Livskvalitet (WHOQoL-BREF) : Kan du acceptera hur din kropp ser ut?
Livskvalitet (WHOQoL-BREF) : Hur pass tillgänglig är den information som du behöver i ditt dagliga liv?
Livskvalitet (WHOQoL-BREF) : I vilken utsträckning har du möjligheter att ägna dig åt fritidsaktiviteter?
Livskvalitet (WHOQoL-BREF) : Hur bra kan du förflytta dig?
Livskvalitet: Jag upplever att jag har en bättre livskvalitet nu än innan träningsprogrammets start
