# Supplementary material for: A pilot study of a joint outdoor exercise program for dog owners and dogs
Source: Sci Rep. 2024 Jun 21;14:14321. doi: 10.1038/s41598-024-65033-0 (PMC11192721; doi:10.1038/s41598-024-65033-0)
Supplement: Supplementary file 2 — Supplementary Information 2. [file 41598_2024_65033_MOESM2_ESM.xlsx]

## Sheet: Baseline dog questionnaire
Information about you and the dog you are participating with: Does the dog have any illness that requires follow-up in veterinary care?
Information about you and the dog you are participating with : Does the dog continuously take prescribed medication?
Information about you and the dog you are participating with: What is the reason for the medication with prescribed drugs?
Information about you and the dog you are participating with: Feeding frequency
Information about you and the dog you are participating with: Amount of feed
Information about you and the dog you are participating with: Other, namely:
Information about you and the dog you are participating with: Fill in the statement below. I believe that the dog is getting full
Information about you and the dog you are participating with : Using the following 5-point scale, describe the dog's behavior in recent weeks regarding food interest and appetite : The dog appreciates eating treats
Information about you and the dog you are participating with : Using the following 5-point scale, describe the dog's behavior in recent weeks regarding interest in food and appetite : The dog has a great interest in food
Information about you and the dog you are participating with : Using the following 5-point scale, describe the dog's behavior in recent weeks regarding food interest and appetite : The dog steals things to eat
Information about you and the dog you are participating with: Using the following 5-point scale, describe the dog's behavior in recent weeks regarding food interest and appetite: The dog begs for treats or food
Training and obedience : When the dog is loose, it comes immediately when I call it
Training and obedience : The dog seems to pay attention/listen carefully to everything you say or do
Training and obedience: The dog is quick to learn new tricks or tasks
Training and obedience: The dog responds easily to a reprimand
Training and obedience : The dog obeys commands immediately (for example "sit", "lie down")
Fear and anxiety : In case of loud or sudden noises (e.g. vacuum cleaner, objects being dropped) the dog shows (various degrees of anxiety/fear)
Fear and anxiety: In heavy traffic, the dog shows (various degrees of anxiety/fear)
Fear and anxiety : In response to odd or unfamiliar objects on or near the sidewalk (e.g. litter, plastic bags or flags/pennants blowing in the wind) the dog shows (varying degrees of anxiety/fear)
Fear and anxiety: When the dog is exposed to an unknown situation for the first time (e.g. the first car ride, the first time in an elevator, the first time at the vet, etc.) it shows (various degrees of anxiety/fear)
Fear and anxiety: When the dog ends up in a situation where it has previously shown signs of fear the dog shows (various degrees of anxiety/fear)
Fear and anxiety : In reaction to the wind or things blowing around the dog shows (various degrees of anxiety/fear)
Fear and anxiety: When the claws are clipped by a family member, the dog shows (various degrees of anxiety/fear)
Fear and anxiety: When the dog is cared for or bathed by a family member, it shows (various degrees of anxiety/fear)
Fear and anxiety : When a family member steps over the dog, it shows (various degrees of anxiety/fear)
Fear and anxiety : When a family member wipes the dog's paws, it shows (various degrees of anxiety/fear)
Fear and anxiety: When an unknown dog barks or growls, the dog shows (various degrees of anxiety/fear)
Fear and anxiety: When the dog is surprised by a stranger (for example when someone suddenly comes running towards the dog) it shows (various degrees of anxiety/fear)
Fear and anxiety: When the dog is surprised by a unknown dog (for example when another dog appears around a street corner) it shows (various degrees of anxiety/fear)
Fear and anxiety: When the dog is surprised by something in the environment (for example, a pan being dropped), it shows (various degrees of anxiety/fear)
Fear and anxiety: When the dog walks on unstable surfaces (for example, a swinging floating bridge), it shows (various degrees of anxiety/fear)
Fear and anxiety: When the dog is in the dark, it shows (various degrees of anxiety/fear)
Fear and anxiety: When a person approaches who looks or moves in a deviant way, the dog shows (various degrees of anxiety/fear)
Fear and anxiety: When the dog has to climb stairs, it shows (various degrees of anxiety/fear)
Curiosity: The dog is generally very curious
Curiosity : The dog quickly gets over his anxiety or fear
Curiosity: When something different happens, the dog usually investigates what happened
Curiosity: When the dog gets scared, it usually quickly explores what it was scared of
Curiosity: The dog is usually curious and forward in unfamiliar situations
Tendency to get excited or agitated : When you or another family member comes home after being away for a short while, the dog shows (various degrees of excitement)
Tendency to get excited or excited : When the dog plays with you or another family member, it shows (various degrees of excitement)
Tendency to get excited or agitated : When the doorbell rings, the dog shows (various degrees of excitement)
Tendency to get excited or agitated : When it's time for a walk, the dog shows (various degrees of excitement)
Tendency to get excited or excited: When you have visitors at home, the dog shows (various degrees of excitement)
Tendency to get excited or excited : When it sees other dogs from a distance, the dog shows (various degrees of excitement)
Affection and contact-seeking: The dog is strongly attached to a special family member
Affection and contact-seeking: The dog usually follows you (or other family members) when you move around the house, from room to room
Affection and contact seeking: The dog usually sits close or in physical contact with you (or others) when you sit down
Affection and contact-seeking : When you (or others) sit down, the dog usually pokes its nose or taps its paw to get attention
Affection and contact-seeking : The dog gets upset (whins, jumps on, tries to come between) when you (or others) show tenderness towards another person
Affection and contact-seeking : The dog gets upset (whins, jumps up on, tries to come between) when you (or others) show tenderness towards another dog or towards another animal
Affection and contact-seeking: The dog is overjoyed when you (or others) come home after being away for a short while
Affection and contact-seeking: My dog easily becomes "carney" - tails around, low body posture, when greeting people
Affection and seeking contact: If there is something my dog cannot solve by himself, he usually seeks contact with me and "asks for help"
Playfulness: The dog likes to play with family members
Playfulness : The dog fetches objects for you (or others) to play with
Playfulness: The dog likes to play with other male dogs
Playfulness: The dog likes to play with other bitches
Playfulness : The dog likes to play wrestling games
Playfulness: The dog likes to play when other dogs invite to play
Playfulness : The dog likes to playfully pull toys with you (and other known people)
Playfulness: The dog likes to run after thrown balls
Playfulness : The dog is playful, puppyish, makes noise around
Social contact : The dog loves to be the center of attention at any social gathering
Social contact: The dog greets adult visitors in a friendly manner
Social contact : The dog greets children visiting the home in a friendly manner
Social contact : The dog greets other dogs visiting the home in a friendly manner
Social contact : The dog wants to approach adults outside the home eagerly and in a friendly way
Social contact : The dog eagerly and in a friendly way wants to approach children outside the home
Social contact: The dog wants to approach other dogs outside the home eagerly and in a friendly manner
Social contact : The dog appreciates being petted by strangers
Passivity, rest and sleep : The dog reacts to my presence when I seek contact
Passivity, rest and sleep: The dog is generally calm/collected
Passivity, rest and sleep : The dog can concentrate on a task
Passivity, rest and sleep : The dog can quickly switch between being passive (calm/relaxing) and active on my initiative
Passivity, rest and sleep: When I ask the dog to lie still or rest quietly, it does so regardless of the time
Passivity, rest and sleep: The dog rests or sleeps a fair amount
Passivity, rest and sleep : The dog sleeps all night without disturbing me or others
Passivity, rest and sleep : The dog rests or is calm indoors
Passivity, rest and sleep: The dog finds it easy to rest and be passive (relax) in new places
Passivity, rest and sleep: The dog finds it easy to rest and be passive (relax) in familiar places outside the home
Vitality, activity and movement: The dog is active, energetic, always on the move
Vitality, activity and movement : The dog wants to play or exercise on my initiative
Vitality, activity and movement: The dog takes the initiative to play or exercise
Vitality, activity and movement: The dog wants to go for a walk
Vitality, activity and movement : The dog appreciates long walks or walks at a fast pace
Vitality, activity and movement : The dog is in good physical condition
Assessment of quality of life: The dog has more good days than bad days
Assessment of quality of life: The dog likes his/her life
Assessment of quality of life: The dog has a good quality of life
​

## Sheet: Follow up dog questionnarie
Information about you and the dog you are participating with: Does the dog have any illness that requires follow-up in veterinary care?
Information about you and the dog you are participating with : Does the dog continuously take prescribed medication?
Information about you and the dog you are participating with: What is the reason for the medication with prescribed drugs?
Information about you and the dog you are participating with: Feeding frequency
Information about you and the dog you are participating with: Amount of feed
Information about you and the dog you are participating with: Other, namely:
Information about you and the dog you are participating with: Fill in the statement below. I believe that the dog is getting full
Information about you and the dog you are participating with : Using the following 5-point scale, describe the dog's behavior in recent weeks regarding food interest and appetite : The dog appreciates eating treats
Information about you and the dog you are participating with : Using the following 5-point scale, describe the dog's behavior in recent weeks regarding interest in food and appetite : The dog has a great interest in food
Information about you and the dog you are participating with : Using the following 5-point scale, describe the dog's behavior in recent weeks regarding food interest and appetite : The dog steals things to eat
Information about you and the dog you are participating with: Using the following 5-point scale, describe the dog's behavior in recent weeks regarding food interest and appetite: The dog begs for treats or food
Information about you and the dog you participate with: I feel that my dog has a greater appetite now than before the exercise intervention
Training and obedience : When the dog is loose, it comes immediately when I call it
Training and obedience : The dog seems to pay attention/listen carefully to everything you say or do
Training and obedience: The dog is quick to learn new tricks or tasks
Training and obedience: The dog responds easily to a reprimand
Training and obedience : The dog obeys commands immediately (for example "sit", "lie down")
Training and obedience: I feel that my dog has a higher trainability and obedience now than before the training program
Fear and anxiety : In case of loud or sudden noises (e.g. vacuum cleaner, objects being dropped) the dog shows (various degrees of anxiety/fear)
Fear and anxiety: In heavy traffic, the dog shows (various degrees of anxiety/fear)
Fear and anxiety : In response to odd or unfamiliar objects on or near the sidewalk (e.g. litter, plastic bags or flags/pennants blowing in the wind) the dog shows (varying degrees of anxiety/fear)
Fear and anxiety: When the dog is exposed to an unknown situation for the first time (e.g. the first car ride, the first time in an elevator, the first time at the vet, etc.) it shows (various degrees of anxiety/fear)
Fear and anxiety: When the dog ends up in a situation where it has previously shown signs of fear the dog shows (various degrees of anxiety/fear)
Fear and anxiety : In reaction to the wind or things blowing around the dog shows (various degrees of anxiety/fear)
Fear and anxiety: When the claws are clipped by a family member, the dog shows (various degrees of anxiety/fear)
Fear and anxiety: When the dog is cared for or bathed by a family member, it shows (various degrees of anxiety/fear)
Fear and anxiety : When a family member steps over the dog, it shows (various degrees of anxiety/fear)
Fear and anxiety : When a family member wipes the dog's paws, it shows (various degrees of anxiety/fear)
Fear and anxiety: When an unknown dog barks or growls, the dog shows (various degrees of anxiety/fear)
Fear and anxiety: When the dog is surprised by a stranger (for example when someone suddenly comes running towards the dog) it shows (various degrees of anxiety/fear)
Fear and anxiety: When the dog is surprised by a unknown dog (for example when another dog appears around a street corner) it shows (various degrees of anxiety/fear)
Fear and anxiety: When the dog is surprised by something in the environment (for example, a pan being dropped), it shows (various degrees of anxiety/fear)
Fear and anxiety: When the dog walks on unstable surfaces (for example, a swinging floating bridge), it shows (various degrees of anxiety/fear)
Fear and anxiety: When the dog is in the dark, it shows (various degrees of anxiety/fear)
Fear and anxiety: When a person approaches who looks or moves in a deviant way, the dog shows (various degrees of anxiety/fear)
Fear and anxiety: When the dog has to climb stairs, it shows (various degrees of anxiety/fear)
Fear and anxiety : I feel that my dog is less afraid and anxious now than before the training program
Curiosity: The dog is generally very curious
Curiosity : The dog quickly gets over his anxiety or fear
Curiosity: When something different happens, the dog usually investigates what happened
Curiosity: When the dog gets scared, it usually quickly explores what it was scared of
Curiosity: The dog is usually curious and forward in unfamiliar situations
Curiosity : I feel that my dog has a higher curiosity now than before the training program
Tendency to get excited or agitated : When you or another family member comes home after being away for a short while, the dog shows (various degrees of excitement)
Tendency to get excited or excited : When the dog plays with you or another family member, it shows (various degrees of excitement)
Tendency to get excited or agitated : When the doorbell rings, the dog shows (various degrees of excitement)
Tendency to get excited or agitated : When it's time for a walk, the dog shows (various degrees of excitement)
Tendency to get excited or excited: When you have visitors at home, the dog shows (various degrees of excitement)
Tendency to get excited or excited : When it sees other dogs from a distance, the dog shows (various degrees of excitement)
Tendency to get excited or excited : I find my dog less excited and excited in general now before the training program
Affection and contact-seeking: The dog is strongly attached to a special family member
Affection and contact-seeking: The dog usually follows you (or other family members) when you move around the house, from room to room
Affection and contact seeking: The dog usually sits close or in physical contact with you (or others) when you sit down
Affection and contact-seeking : When you (or others) sit down, the dog usually pokes its nose or taps its paw to get attention
Affection and contact-seeking : The dog gets upset (whins, jumps on, tries to come between) when you (or others) show tenderness towards another person
Affection and contact-seeking : The dog gets upset (whins, jumps up on, tries to come between) when you (or others) show tenderness towards another dog or towards another animal
Affection and contact-seeking: The dog is overjoyed when you (or others) come home after being away for a short while
Affection and contact-seeking: My dog easily becomes "carney" - tails around, low body posture, when greeting people
Affection and seeking contact: If there is something my dog cannot solve by himself, he usually seeks contact with me and "asks for help"
Affection and contact-seeking : I find that my dog is more affectionate and contact-seeking now than before the training program
Playfulness: The dog likes to play with family members
Playfulness : The dog fetches objects for you (or others) to play with
Playfulness: The dog likes to play with other male dogs
Playfulness: The dog likes to play with other bitches
Playfulness : The dog likes to play wrestling games
Playfulness: The dog likes to play when other dogs invite to play
Playfulness : The dog likes to playfully pull toys with you (and other known people)
Playfulness: The dog likes to run after thrown balls
Playfulness : The dog is playful, puppyish, makes noise around
Playfulness : I feel that my dog is more playful now than before the training program
Social contact : The dog loves to be the center of attention at any social gathering
Social contact: The dog greets adult visitors in a friendly manner
Social contact : The dog greets children visiting the home in a friendly manner
Social contact : The dog greets other dogs visiting the home in a friendly manner
Social contact : The dog wants to approach adults outside the home eagerly and in a friendly way
Social contact : The dog eagerly and in a friendly way wants to approach children outside the home
Social contact: The dog wants to approach other dogs outside the home eagerly and in a friendly manner
Social contact : The dog appreciates being petted by strangers
Social contact : I feel that my dog is more social now than before the training program
Passivity, rest and sleep : The dog reacts to my presence when I seek contact
Passivity, rest and sleep: The dog is generally calm/collected
Passivity, rest and sleep : The dog can concentrate on a task
Passivity, rest and sleep : The dog can quickly switch between being passive (calm/relaxing) and active on my initiative
Passivity, rest and sleep: When I ask the dog to lie still or rest quietly, it does so regardless of the time
Passivity, rest and sleep: The dog rests or sleeps a fair amount
Passivity, rest and sleep : The dog sleeps all night without disturbing me or others
Passivity, rest and sleep : The dog rests or is calm indoors
Passivity, rest and sleep: The dog finds it easy to rest and be passive (relax) in new places
Passivity, rest and sleep: The dog finds it easy to rest and be passive (relax) in familiar places outside the home
Passivity, rest and sleep: I feel that my dog has a better ability to be passive and rest now than before the training program
Vitality, activity and movement: The dog is active, energetic, always on the move
Vitality, activity and movement : The dog wants to play or exercise on my initiative
Vitality, activity and movement: The dog takes the initiative to play or exercise
Vitality, activity and movement: The dog wants to go for a walk
Vitality, activity and movement : The dog appreciates long walks or walks at a fast pace
Vitality, activity and movement : The dog is in good physical condition
Vitality, activity and movement: I feel that my dog is in better physical condition now than before the training program
Assessment of quality of life: The dog has more good days than bad days
Assessment of quality of life: The dog likes his/her life
Assessment of quality of life: The dog has a good quality of life
Assessment of quality of life: I feel that my dog has a better quality of life now than before the training program

## Sheet: Baseline dog owner questions
Sedentary behavior: How much do you sit during a normal day, excluding sleep?
Physical activity: How much time do you spend in a typical week doing physical exercise that makes you short of breath, for example running, gymnastics or ball sports?
Physical activity: How much time do you spend in a typical week on everyday exercise, for example walking, cycling or gardening? Add up all the time (at least 10 minutes at a time).
Quality of life (WHOQoL-BREF) : How would you rate your quality of life?
Quality of life (WHOQoL-BREF) : How satisfied are you with your health?
Quality of life (WHOQoL-BREF) : The following questions are about the extent/how much you have experienced particular things in the last two weeks. : How much do you enjoy life?
Quality of life (WHOQoL-BREF) : The following questions are about the extent/how much you have experienced particular things in the last two weeks. : To what extent do you feel your life to be meaningful?
Quality of life (WHOQoL-BREF) : The following questions are about the extent/how much you have experienced particular things in the last two weeks. : How well are you able to concentrate?
Quality of life (WHOQoL-BREF) : The following questions are about the extent/how much you have experienced particular things in the last two weeks. : How safe do you feel in your daily life?
Quality of life (WHOQoL-BREF) : Do you have enough energy for everyday life?
Quality of life (WHOQoL-BREF) : Are you able to accept your bodily appearance?
Quality of life (WHOQoL-BREF) : How available to you is the information that you need in your day-to-day life?
Quality of life (WHOQoL-BREF) : To what extent do you have the opportunity for leisure activities?
Quality of life (WHOQoL-BREF) : How well are you able to get around?
​

## Sheet: Follow-up dog owner questions 
Sedentary behavior: How much do you sit during a normal day, excluding sleep?
Physical activity: How much time do you spend in a typical week doing physical exercise that makes you short of breath, for example running, gymnastics or ball sports?
Physical activity: How much time do you spend in a typical week on everyday exercise, for example walking, cycling or gardening? Add up all the time (at least 10 minutes at a time).
Motivation: I feel that I am more motivated to be physically active together with the dog now than before the start of the exercise program
Quality of life (WHOQoL-BREF) : How would you rate your quality of life?
Quality of life (WHOQoL-BREF) : How satisfied are you with your health?
Quality of life (WHOQoL-BREF) : The following questions are about the extent/how much you have experienced particular things in the last two weeks. : How much do you enjoy life?
Quality of life (WHOQoL-BREF) : The following questions are about the extent/how much you have experienced particular things in the last two weeks. : To what extent do you feel your life to be meaningful?
Quality of life (WHOQoL-BREF) : The following questions are about the extent/how much you have experienced particular things in the last two weeks. : How well are you able to concentrate?
Quality of life (WHOQoL-BREF) : The following questions are about the extent/how much you have experienced particular things in the last two weeks. : How safe do you feel in your daily life?
Quality of life (WHOQoL-BREF) : Do you have enough energy for everyday life?
Quality of life (WHOQoL-BREF) : Are you able to accept your bodily appearance?
Quality of life (WHOQoL-BREF) : How available to you is the information that you need in your day-to-day life?
Quality of life (WHOQoL-BREF) : To what extent do you have the opportunity for leisure activities?
Quality of life (WHOQoL-BREF) : How well are you able to get around?
Quality of life: I feel that I have a better quality of life now than before the exercise program started
